# Supplementary material for: Exploration of physiological and biochemical processes of canola with exogenously applied fertilizers and plant growth regulators under drought stress
Source: PLoS One. 2021 Dec 20;16(12):e0260960. doi: 10.1371/journal.pone.0260960 (PMC8687561; doi:10.1371/journal.pone.0260960)
Supplement: S1 Dataset — (XLSX) [file pone.0260960.s001.xlsx]

## Sheet: Sheet1
Irrigation	Treatment	Plant height				Leaf Area				Days to flowering				No. of seed/plant				Biological yield				Seed yield				grain yield
I1		R1	R2	R3	Mean	R1	R2	R3	Mean	R1	R2	R3	Mean	R1	R2	R3	Mean	R1	R2	R3	Mean	R1	R2	R3	Mean	R1	R2	R3	Mean
	T0	111.6	115.8	114.6	114	89.6	91.9	90	90.5	68	67	69	68	162	158	160	160	5.4	4.8	5.7	5.3	1803	1804	1805	1804	191	188	185	188
	T1	112.5	114.9	116.2	114.533	90.7	90.9	92.3	91.3	69	67	68	68	170	172	171	171	5.5	5.31	5.33	5.38	2070	2059	2090	2073	268	259	265	264
	T2	115.3	113.4	116.4	115.033	92.6	93.2	91.4	92.4	69	69	69	69	175	176	177	176	5.52	5.23	5.33	5.36	1990	2095	2095	2060	218	222	220	220
	T3	112.8	115.4	111	113.067	94	94.4	93.6	94	66	66	66	66	188	190	186	188	5.32	5.67	5.3	5.43	2557	2517	2576	2550	252	245	250	249
I2	T0	111.2	113.8	114	113	89.3	87.7	90	89	70	70	70	70	166	162	164	164	5.8	5.7	5.3	5.6	1795	1800	1805	1800	176.4	174.5	178.3	176.4
	T1	113.5	113.5	115	114	90	89	91	90	66	67	68	67	170	169	171	170	5.14	5.18	5.28	5.2	2105	2090	2093	2096	248	229.02	220.25	232.423
	T2	115.4	113.7	112.9	114	90.2	90.3	91	90.5	68	68	68	68	168	170	169	169	5.12	5.23	5.13	5.16	2187	2084	2083	2118	205	210	207	207.333
	T3	112.7	115	111.3	113	90.6	91.4	91	91	64	66	65	65	179	178	177	178	5.33	5.23	5.3	5.28667	2300	2414	2306	2340	218.53	224	221	221.177
I3	T0	112	110	114	112	86.5	86.8	85.9	86.4	70	70	70	70	166	165	164	165	4.88	5.21	4.72	4.93667	1627	1652	1671	1650	130.06	134.06	129.07	131.063
	T1	112.6	113.2	110.2	112	90.3	89.7	88.5	89.5	64	65	66	65	170	169	168	169	5.14	5.16	5.12	5.14	1959	1896	1974	1943	167.99	165.95	163.97	165.97
	T2	114	112	113	113	89.6	90	90.4	90	66	68	67	67	174	170	172	172	5.12	5.23	5.22	5.19	1984	1946	1890	1940	173	169.09	174	172.03
	T3	110.5	113	112.5	112	93.5	92.6	92.9	93	63	65	64	64	179	178	177	178	5.28	5.23	5.3	5.27	2310	2434	2315	2353	195.63	201	198	198.21
I4	T0	112	114	113	113	84.8	86.7	85.9	85.8	68	70	69	69	149	152	149	150	3.88	3.89	3.9	3.89	1487	1554	1573	1538	170.65	171.36	169.54	170.517
	T1	113	112	111	112	87.7	89.3	88.2	88.4	66	68	67	67	170	166	168	168	5.16	5.17	5.15	5.16	1919	1896	1954	1923	169.99	175.95	173.76	173.233
	T2	112	114	113	113	89.5	88	83.6	87.0333	69	68	67	68	163	164	162	163	5.12	5.13	5.18	5.14333	1984	1956	1985	1975	134	132.15	133	133.05
	T3	110.5	110	112.5	111	91.8	92.3	92.8	92.3	61	62	63	62	177	174	177	176	5.35	5.29	5.33	5.32333	2310	2330	2314	2318	160.58	157.37	152.56	156.837
Irrigation	Treatment	Oil content				Oil Yield				Protein				Moisture %				Glucosionalate				Erusic acid
I1		R1	R2	R3	Mean	R1	R2	R3	Mean	R1	R2	R3	Mean	R1	R2	R3	Mean	R1	R2	R3	Mean	R1	R2	R3	Mean
	T0	36	40	38	38	243	238	233	238	18.96	22.66	20.69	20.77	5.43	5.06	5.2	5.23	25.6	26.6	26.4	26.2	4.46	4.42	4.44	4.44
	T1	37.5	39.5	38.5	38.5	322.6	326.9	324	324.5	25.06	24.2	25.2	24.82	5.83	5.57	5.76	5.72	20	24	22	22	4.22	4.18	4.2	4.2
	T2	38	40	39	39	332.3	327.8	326.6	328.9	24.7	25.65	24.56	24.97	5.92	5.98	5.98	5.96	19	18.5	18.6	18.7	3.74	3.76	3.72	3.74
	T3	41.8	43.8	42.9	42.8333	470	466	468	468	25.15	25.07	25	25.0733	6.68	6.78	6.85	6.77	15.3	13.9	14.6	14.6	3.19	3.22	3.24	3.21667
I2	T0	38	36	37	37	236	233.8	234	234.6	18.9	21	20.11	20.0033	4.89	5.1	5	4.99667	26	22	24	24	5.23	5.19	5.21	5.21
	T1	38.5	39	36	37.8333	342	340	338	340	25.06	23.95	25.45	24.82	5.53	4.99	5.56	5.36	19	21	20	20	4.35	4.37	4.39	4.37
	T2	37.6	39	38	38.2	358	352	355	355	25.37	24	25	24.79	5.3	5.4	5.2	5.3	18	20	19	19	3.97	3.99	3.98	3.98
	T3	44.5	40.6	42.4	42.5	438	440	435.5	437.833	25	24	26	25	6	5.99	5.95	5.98	16	16	16	16	3.37	3.42	3.44	3.41
I3	T0	34	38	36	36	229	230	228	229	18	18.5	19	18.5	4.85	5	4.94	4.93	24	23.5	23	23.5	4.94	5.1	4.9	4.98
	T1	38	37	36.9	37.3	325.9	323	324.6	324.5	22	24	23	23	5.1	5.1	5.13	5.11	16	18	17	17	3.72	3.78	3.75	3.75
	T2	37.3	36.6	39.9	37.9333	332	328	327.8	329.267	22.5	24.6	23.4	23.5	5.27	5.08	5.21	5.18667	17.6	19	18	18.2	3.79	3.83	3.84	3.82
	T3	43.1	40.9	40.8	41.6	400	396	398	398	22.9	25	26.4	24.7667	5.77	5.69	5.78	5.74667	14	15	13	14	3.43	3.47	3.45	3.45
I4	T0	33.7	34.8	35.9	34.8	219	217	224	220	19	17	18	18	4.77	4.87	4.79	4.81	20	21	19	20	4.98	5	4.99	4.99
	T1	37	35	36	36	377.5	378.4	379	378.3	24	22	23	23	5.24	5.26	5.25	5.25	18	18	18	18	3.64	3.71	3.69	3.68
	T2	35.8	35.7	38	36.5	380	384	382	382	22.5	22	23	22.5	5.28	5.3	5.29	5.29	17	16.5	16	16.5	3.74	3.71	3.68	3.71
	T3	40	42	41	41	438	435.6	438	437.2	24	22.6	26	24.2	5.82	5.72	5.8	5.78	12.1	11.8	10.9	11.6	3.56	3.46	3.48	3.5
Irrigation	Treatment	Chl. a				Chl. b				LWC				LT				Stomatal conductance
I1		R1	R2	R3	Mean	R1	R2	R3	Mean	R1	R2	R3	Mean	R1	R2	R3	Mean	R1	R2	R3	Mean
	T0	1.41	1.45	1.43	1.43	0.86	0.8	0.83	0.83	79	81	80	80	22.5	21.3	21.6	21.8	145	140	142	142.333
	T1	2.18	2.17	2.19	2.18	0.87	0.84	0.9	0.87	86	80	83	83	20	20	19.1	19.7	144	148	146.6	146.2
	T2	1.59	1.64	1.66	1.63	0.82	0.86	0.84	0.84	81	83	82	82	20.6	22.5	21.7	21.6	145	144	143.3	144.1
	T3	1.99	1.92	1.95	1.95333	0.85	0.83	0.87	0.85	81.7	84	80	81.9	19.1	21	19.3	19.8	149	143.8	146.46	146.42
I2	T0	1.25	1.3	1.29	1.28	0.78	0.81	0.75	0.78	80.35	80.6	81.5	80.8167	23.8	27.2	25.8	25.6	139.2	141	142	140.733
	T1	1.91	1.88	1.84	1.87667	0.83	0.83	0.79	0.816667	83.2	80.52	81.69	81.8033	21.3	23	22.6	22.3	142.36	147	146	145.12
	T2	1.52	1.47	1.45	1.48	0.77	0.8	0.83	0.8	79.51	81	83	81.17	22.8	23.9	23.8	23.5	145	144.8	145.06	144.953
	T3	1.71	1.72	1.73	1.72	0.79	0.79	0.82	0.8	84	80	82	82	20.8	22.8	21.8	21.8	143.9	143.8	144.02	143.907
I3	T0	0.76	0.69	0.74	0.73	0.73	0.69	0.74	0.72	72.35	76	74.16	74.17	28.8	31.4	31.6	30.6	100	102	101	101
	T1	1.19	1.17	1.18	1.18	0.78	0.72	0.75	0.75	78	74.32	76.16	76.16	30	28.5	27	28.5	109.6	106.5	107.6	107.9
	T2	1.18	1.2	1.16	1.18	0.76	0.75	0.73	0.746667	77.15	79	78.4	78.1833	29	26	28	27.6667	118	116.2	117.58	117.26
	T3	1.39	1.42	1.36	1.39	0.77	0.74	0.76	0.756667	79.6	78.22	78.7	78.84	27.5	24.8	25.43	25.91	121.1	119.6	117.7	119.467
I4	T0	0.44	0.5	0.47	0.47	0.68	0.72	0.64	0.68	62.57	64.4	60.5	62.49	34	36	35	35	70.9	70.96	70.96	70.94
	T1	0.67	0.65	0.66	0.66	0.71	0.73	0.69	0.71	67	63.4	65.15	65.1833	35	32.19	33	33.3967	79.58	77.64	78.61	78.61
	T2	0.89	0.85	0.81	0.85	0.7	0.72	0.68	0.7	72.5	70.7	72.2	71.8	29.5	28.8	28.45	28.9167	98.57	96.77	97.67	97.67
	T3	1.11	1.15	1.13	1.13	0.73	0.69	0.74	0.72	75.3	71.8	73.7	73.6	27.5	29	27.4	27.9667	112.3	108.6	110.3	110.4
Irrigation	Treatment	N%				P%				K%				N uptake				P uptake				K uptake
I1		R1	R2	R3	Mean	R1	R2	R3	Mean	R1	R2	R3	Mean	R1	R2	R3	Mean	R1	R2	R3	Mean	R1	R2	R3	Mean
	T0	2.73	2.7	2.67	2.7	0.21	0.18	0.15	0.18	1.22	1.19	1.22	1.21	21.83	23.79	22.81	22.81	19.36	16.48	16.45	17.43	18.3	14.96	15.76	16.34
	T1	3.69	3.74	3.73	3.72	0.21	0.21	0.21	0.21	1.68	1.69	1.67	1.68	39.76	37.69	37.9	38.45	22.01	19.8	21.46	21.09	17.24	19.25	18.2	18.23
	T2	3.62	3.57	3.58	3.59	0.2	0.19	0.21	0.2	1.52	1.57	1.56	1.55	36.21	33.23	33.24	34.2267	18.98	20.9	19.94	19.94	18.74	17.64	16.96	17.78
	T3	3.88	3.89	3.86	3.87667	0.24	0.25	0.23	0.24	1.89	1.87	1.89	1.88333	49.83	53.84	51.85	51.84	24.19	23.34	22.34	23.29	22.41	23.34	22.27	22.6733
I2	T0	2.68	2.71	2.69	2.69333	0.19	0.21	0.19	0.196667	1.22	1.19	1.19	1.2	22.84	21.88	23.86	22.86	18.11	20.12	17.05	18.4267	16	15	17	16
	T1	3.32	3.36	3.36	3.34667	0.21	0.19	0.2	0.2	1.49	1.56	1.59	1.54667	38.96	37.99	39.99	38.98	21.35	20.35	19.65	20.45	16.35	20	19	18.45
	T2	3.54	3.56	3.53	3.54333	0.19	0.21	0.21	0.203333	1.42	1.44	1.43	1.43	33.7	25.74	29.78	29.74	20.8	18.9	20	19.9	17.5	18.13	19	18.21
	T3	3.71	3.78	3.76	3.75	0.21	0.23	0.21	0.216667	1.79	1.78	1.77	1.78	48.88	51.98	52	50.9533	22.65	21.9	22.8	22.45	21.65	21.9	20.8	21.45
I3	T0	2.75	2.7	2.68	2.71	0.17	0.19	0.21	0.19	1.16	1.15	1.17	1.16	19.95	21.15	19.17	20.09	18.09	16.14	17.04	17.09	12.6	14.64	17.04	14.76
	T1	3.18	3.16	3.11	3.15	0.23	0.22	0.21	0.22	1.63	1.59	1.61	1.61	32.45	30.09	29.14	30.56	20.8	19.95	18.95	19.9	16.81	17.95	18.79	17.85
	T2	3.18	3.19	3.21	3.19333	0.21	0.23	0.19	0.21	1.37	1.32	1.33	1.34	26.98	26.98	25.97	26.6433	18.54	18.67	18.7	18.6367	18.57	16.73	18.5	17.9333
	T3	3.82	3.85	3.85	3.84	0.22	0.22	0.19	0.21	1.69	1.74	1.73	1.72	50.75	48.8	49.85	49.8	22.9	21.45	21.6	21.9833	19.9	20	20.29	20.0633
I4	T0	2.53	2.56	2.57	2.55333	0.18	0.16	0.18	0.173333	1.06	1.03	1	1.03	16.55	18.64	17.76	17.65	16.55	15.78	13.96	15.43	12.73	13.78	13.96	13.49
	T1	3.43	3.36	3.35	3.38	0.22	0.2	0.21	0.21	1.47	1.44	1.44	1.45	29.22	30.32	31.42	30.32	19.06	18.38	17.9	18.4467	16.8	18.78	17.9	17.8267
	T2	3.47	3.45	3.43	3.45	0.23	0.2	0.2	0.21	1.57	1.52	1.53	1.54	35.87	32.93	32.89	33.8967	18.15	20	19	19.05	18	15.9	17.04	16.98
	T3	3.81	3.76	3.77	3.78	0.25	0.22	0.25	0.24	1.68	1.69	1.7	1.69	48.69	47.76	49.74	48.73	22	20.7	20.21	20.97	19.5	20	19.18	19.56
Irrigation	Treatment	PPO				CATALASE				PEROXIDASE				SUPEROXIDE DISMUTASE				MDA				TSS				Proline				MSI
I1		R1	R2	R3	Mean	R1	R2	R3	Mean	R1	R2	R3	Mean	R1	R2	R3	Mean	R1	R2	R3	Mean	R1	R2	R3	Mean	R1	R2	R3	Mean	R1	R2	R3	Mean
	T0	0.47	0.45	0.49	0.47	0.2	0.21	0.23	0.213333	0.13	0.17	0.16	0.153333	0.29	0.27	0.23	0.263333	2.7	2.1	2.3	2.36667	32	32.5	29.7	31.4	16.91	15	14.3	15.4033	85.4	89.2	85.53	86.71
	T1	0.55	0.54	0.53	0.54	0.17	0.29	0.23	0.23	0.2	0.14	0.18	0.173333	0.31	0.29	0.33	0.31	2.25	2.33	2.28	2.28667	33	28	29	30	15	16.5	16.5	16	88.98	87.89	86.9	87.9233
	T2	0.51	0.52	0.53	0.52	0.19	0.31	0.27	0.256667	0.16	0.15	0.17	0.16	0.35	0.29	0.34	0.326667	2.3	2.27	2.28	2.28333	32	28	33	31	14.1	15	16	15.0333	87.8	87.9	87.73	87.81
	T3	0.59	0.55	0.57	0.57	0.19	0.24	0.3	0.243333	0.19	0.18	0.18	0.183333	0.32	0.29	0.35	0.32	2.29	2.28	2.25	2.27333	33	27	30.7	30.2333	15.1	15.02	15.1	15.0733	86.53	87.48	88.34	87.45
I2	T0	0.75	0.83	0.78	0.786667	0.59	0.53	0.69	0.603333	0.34	0.35	0.39	0.36	0.61	0.57	0.59	0.59	3.2	3.7	3.6	3.5	31.5	32.3	34.5	32.7667	16.35	16.31	16.43	16.3633	83.4	85.6	86.1	85.0333
	T1	0.78	0.82	0.81	0.803333	0.61	0.65	0.65	0.636667	0.91	0.85	0.87	0.876667	0.64	0.59	0.65	0.626667	3.11	3.12	2.99	3.07333	31.7	33.1	30.1	31.6333	15.9	16.3	16.1	16.1	86.4	88.15	87.2	87.25
	T2	0.99	1.04	1.04	1.02333	0.67	0.71	0.56	0.646667	0.91	0.98	0.95	0.946667	0.77	0.73	0.72	0.74	2.67	2.64	2.66	2.65667	33.17	30.35	33.19	32.2367	15.7	15.8	16	15.8333	87.9	88.1	88	88
	T3	1.06	1.1	1.08	1.08	1.34	1.35	1.46	1.38333	1.61	1.54	1.55	1.56667	0.81	0.78	0.78	0.79	2.4	2.43	2.49	2.44	31.36	34.15	33.09	32.8667	15.6	15.51	15.61	15.5733	89	87.04	88.16	88.0667
I3	T0	1.84	1.93	1.87	1.88	1.99	2.22	1.81	2.00667	1.69	1.62	1.71	1.67333	1.25	1.28	1.32	1.28333	6.2	5.6	5.9	5.9	38.51	39.01	38.16	38.56	23.8	22.3	22.4	22.8333	75.71	75.64	75.51	75.62
	T1	2.07	1.96	2.06	2.03	2.13	1.93	2.17	2.07667	1.9	1.85	1.84	1.86333	1.36	1.33	1.23	1.30667	5.31	5.34	5.23	5.29333	43.4	43.11	44.17	43.56	20.6	23.4	21.6	21.8667	78.39	78.51	78.44	78.4467
	T2	2.76	2.86	2.83	2.81667	3.32	2.99	3.13	3.14667	2.71	2.67	2.68	2.68667	2.09	2.1	2.12	2.10333	4.44	4.29	4.3	4.34333	46.21	44.31	46.41	45.6433	18.14	18.34	17.93	18.1367	79.53	80.15	80.47	80.05
	T3	3.28	3.41	3.45	3.38	3.46	3.65	3.56	3.55667	2.86	2.91	2.85	2.87333	2.12	2.19	2.22	2.17667	3.72	3.67	3.77	3.72	50.09	48	49.11	49.0667	17.5	17.1	17.41	17.3367	82.99	81.57	81.38	81.98
I4	T0	1.88	1.85	1.97	1.9	2.99	2.56	2.69	2.74667	2.84	2.8	2.88	2.84	1.99	1.93	1.95	1.95667	7.31	7.32	7.28	7.30333	41.1	42	39.9	41	34.32	31.25	32.47	32.68	63.21	65	64.0646	64.0915
	T1	2.07	2.18	2.21	2.15333	2.83	2.84	2.88	2.85	3.17	3.09	3.11	3.12333	1.89	1.95	1.85	1.89667	6.33	6.36	6.34	6.34333	45.31	43.1	42.16	43.5233	26.54	27.35	28.43	27.44	66.04	65.02	64.9	65.32
	T2	3.68	3.61	3.59	3.62667	4.14	3.89	4.17	4.06667	3.81	3.89	3.86	3.85333	2.91	2.85	3.1	2.95333	5.61	5.51	5.59	5.57	62.9	64.28	62.9	63.36	23.19	21.47	21.58	22.08	70.29	70.21	70.36	70.2867
	T3	4.1	4.28	4.19	4.19	4.39	4.43	4.36	4.39333	4.39	4.53	4.41	4.44333	3.49	3.4	3.44	3.44333	5.78	5.69	5.7	5.72333	68.91	66.4	67.55	67.62	21.3	21.5	21.4	21.4	75.1	75.04	73.33	74.49
